# Supplementary material for: The Association between Iron Deficiency and Renal Outcomes Is Modified by Sex and Anemia in Patients with Chronic Kidney Disease Stage 1–4
Source: J Pers Med. 2023 Mar 14;13(3):521. doi: 10.3390/jpm13030521 (PMC10057396; doi:10.3390/jpm13030521)
Supplement: Supplementary file 1 [file jpm-13-00521-s001.zip]

Archive with 1 entries (1 files):
- jpm-2257565-supplementary.pdf
